# Supplementary material for: Inhibiting the Cholesterol Storage Enzyme ACAT1/SOAT1 in Myelin Debris-Treated Microglial Cell Lines Activates the Gene Expression of Cholesterol Efflux Transporter ABCA1
Source: Biomolecules. 2024 Oct 14;14(10):1301. doi: 10.3390/biom14101301 (PMC11505751; doi:10.3390/biom14101301)
Supplement: Supplementary file 1 [file biomolecules-14-01301-s001.zip]

Archive with 1 entries (1 files):
- biomolecules-3239098-supplementary.pdf
